# Supplementary material for: MicroRNA319-TCP19-IAA3.2 Module Mediates Lateral Root Growth in Populus tomentosa
Source: Plants (Basel). 2025 Aug 11;14(16):2494. doi: 10.3390/plants14162494 (PMC12388896; doi:10.3390/plants14162494)
Supplement: Supplementary file 1 [file plants-14-02494-s001.zip]

Archive with 2 entries (2 files):
- Supplemental data-clean (20250811).pdf
- Table S1.pdf
